# Supplementary material for: Hydrogels Powered by Nanoemulsion Technology for the Topical Delivery of Acmella oleracea Extract
Source: Pharmaceutics. 2025 May 8;17(5):625. doi: 10.3390/pharmaceutics17050625 (PMC12115319; doi:10.3390/pharmaceutics17050625)
Supplement: Supplementary file 1 [file pharmaceutics-17-00625-s001.zip]

Archive with 1 entries (1 files):
- pharmaceutics-3582763-supplementary.pdf
